# Supplementary material for: Reoperation rates for recurrence of fibroids after abdominal myomectomy in women with large uterus
Source: PLoS One. 2021 Dec 9;16(12):e0261085. doi: 10.1371/journal.pone.0261085 (PMC8659682; doi:10.1371/journal.pone.0261085)
Supplement: S1 File — (XLSX) [file pone.0261085.s001.xlsx]

## Sheet: data
					Orig	Orig	Orig	Orig	Original	Original	Reop		Reop	CurrentComplaint
Patient	Firstsurg	SecSurg	Treatment	Race	Age	Uterine Size	Fibr Removed	agg weight	Surg Time	EBL	Age	Time to Reop	Uterine size	Main
1	0	1	0	1	43	28	12	816	346	1500	53	10	20	4
2	0	1	0	0	27	16	4	190	108	150	35	8	16	1
3	0	1	0	1	38	20	5	422	282	500	46	8	12	3
4	0	1	0	1	40	22	8	475	173	750	49	9	16	4
5	0	1	0	1	39	20	11	390	335	500	45	6	12	4
6	0	1	0	1	42	24	10	677	322	1200	51	9	12	5
7	0	1	0	2	31	22	6	528	230	500	43	12	12	1
8	0	1	0	1	35	20	3	425	143	200	42	7	10	5
9	0	1	0	1	36	18	9	332	282	450	45	9	10	3
10	0	1	0	0	33	16	4	248	128	100	39	6	12	3
11	0	1	0	0	39	20	6	458	219	300	50	11	12	1
12	0	1	0	2	35	22	9	479	325	1000	48	13	12	1
13	0	1	0	3	32	18	3	214	104	250	37	5	10	4
14	0	1	0	0	29	24	3	626	310	150	37	8	14	3
15	0	1	0	1	44	20	7	411	135	750	50	6	12	3
16	0	1	0	0	38	28	12	905	345	800	50	12	10	1
17	0	1	0	0	35	18	10	239	254	900	40	5	10	5
18	0	1	0	3	36	16	4	220	125	200	44	8	10	3
19	0	1	0	2	31	18	8	437	245	500	36	5	12	3
20	0	1	0	1	41	26	4	765	268	1500	47	6	14	1
21	0	1	0	0	32	22	5	511	297	500	37	5	12	3
22	1	1	1	0	31	24	12	610	220	800	40	9	12	2
23	1	1	1	1	33	18	5	384	119	200	46	13	18	4
24	1	1	1	1	35	30	15	978	311	2500	42	7	10	5
25	1	1	1	2	41	16	3	205	150	100	47	6	14	3
26	1	1	1	1	48	26	15	793	297	1200	53	5	10	3
27	1	1	1	0	44	18	7	285	155	250	50	6	14	1
28	1	1	1	1	31	30	13	950	255	1000	46	15	11	3
29	1	1	1	1	48	16	6	208	135	250	53	5	10	1
30	1	1	1	1	41	22	8	546	235	450	48	7	12	3
31	1	1	1	1	32	22	12	573	295	1000	43	11	16	2
32	1	1	1	0	43	24	8	635	216	1200	49	6	10	3
33	1	1	1	1	37	20	7	410	211	800	47	10	14	3
34	1	1	1	1	48	22	5	486	145	650	53	5	10	1
35	1	1	1	0	33	18	4	310	168	150	45	12	16	4
36	1	1	1	3	40	22	8	490	220	500	48	8	12	1
37	1	1	1	0	38	24	8	637	241	800	47	9	12	3
38	1	1	1	0	41	20	7	467	152	400	46	5	10	3
39	1	1	1	3	38	22	3	511	175	300	45	7	12	3
40	1	1	1	0	45	24	9	610	232	650	50	5	12	1
41	1	1	1	1	35	24	15	636	284	1200	41	6	12	2
42	1	1	1	1	35	28	6	789	251	550	42	7	12	1
43	1	1	1	1	37	28	11	743	230	800	45	8	12	3
44	1	1	1	1	34	26	7	721	245	650	41	7	10	2
45	1	1	1	1	37	20	2	411	132	200	43	6	10	3
46	1	1	1	0	37	12	1	102	115	50	45	8	12	3
47	1	1	1	3	36	24	8	572	262	500	44	8	12	3
48	1	1	1	1	44	18	4	368	190	200	49	5	12	1
49	1	1	1	1	34	28	9	816	211	1000	42	8	12	3
50	1	1	1	1	31	14	1	122	132	50	40	9	12	2
51	1	1	1	1	33	26	11	694	264	900	44	11	12	1
52	1	1	1	1	28	18	2	235	122	50	33	5	10	2
53	1	0	1	0	29	20	4	462	117	300	36	7	10	2
54	1	0	1	1	28	18	9	280	252	500	33	5	10	2
55	1	0	1	1	30	22	3	493	195	250	39	9	12	2
56	1	0	1	0	33	16	10	228	241	750	40	7	12	2
57	1	0	1	2	29	20	11	392	292	800	39	10	14	2
58	0	1	2	0	35	18	6	310	254	500	42	7	12	2
59	0	1	2	2	42	22	4	437	238	350	47	5	12	4
60	0	1	3	1	33	20	3	380	174	275	42	9	14	3
61	0	1	3	1	38	24	6	512	187	750	45	7	12	5
62	0	1	3	3	40	18	1	224	125	300	46	6	12	1
63	0	1	3	0	32	16	3	236	133	450	42	10	16	4
64	0	1	3	1	36	20	5	412	216	800	45	9	12	4
65	0	1	3	1	29	18	4	223	194	550	42	13	14	1
66	0	1	3	2	38	16	1	215	177	350	44	6	10	3
67	0	1	3	0	29	18	3	248	192	300	43	14	12	3
68	0	1	3	1	31	16	7	192	209	1000	40	9	12	3
69	0	1	3	1	38	14	2	138	238	500	44	6	10	1
	0=Other Surgeon	0=Other Surgeon	0=nothing	white=0	years	weeks	#	grams	minutes	ml	years	years	weeks	1=pain
	1=Our Surgeon	1=Our Surgeon	1=steroids	black=1										2=infertility
			2=seprafilm	hispanic=2										3=bleeding
			3=interceed	other=3										4=pressure
														5=urinary
